# Supplementary material for: Integrated Transcriptomic and Metabolomic Analysis Reveals the Mechanism of Gibberellic Acid Regulates the Growth and Flavonoid Synthesis in Phellodendron chinense Schneid Seedlings
Source: Int J Mol Sci. 2023 Nov 7;24(22):16045. doi: 10.3390/ijms242216045 (PMC10671667; doi:10.3390/ijms242216045)
Supplement: Supplementary file 1 [file ijms-24-16045-s001.zip › Table S1.xlsx]

## Sheet: Sheet1
	Table S1. Effects of exogenous GA3 treatment at different spraying intervals and concentrations on plant height of P. chinense Schneid seedlings. All values are presented as means ± SD (n=3).
	Interval time (d)	Concentration (mg L-1)	Plant height before treatment (cm)	30 d height (cm)	Growth multiple	60 d height (cm)	Growth multiple	90 d height (cm)	Growth multiple	120 d height (cm)	Growth multiple
	0	0	22.56±3.56	66.89±17.83	2.96	91.18±26.55	4.04	102.36±30.76	4.54	111.62±34.21	4.95
	10	50	18.73±3.91	73.42±16.57	3.92	98.13±30.73	5.24	108.27±32.18	5.78	118.37±36.13	6.32
	10	100	21.20±3.67	78.76±18.51	3.72	122.06±17.83	5.76	144.70±29.00	6.83	156.76±29.72	7.39
	10	200	25.26±7.38	89.15±20.55	3.53	118.48±29.90	4.69	135.93±31.76	5.38	152.50±38.64	6.04
	30	50	25.82±4.32	84.37±8.64	3.27	102.54±13.58	3.97	110.90±15.68	4.3	123.36±17.57	4.78
	30	100	20.91±10.27	78.38±25.74	3.75	103.21±41.06	4.94	115.59±48.90	5.53	128.83±50.56	6.16
	30	200	27.89±9.61	93.56±22.93	3.35	130.69±26.04	4.69	147.56±24.70	5.29	157.53±29.78	5.65
	60	50	26.68±8.41	83.37±19.15	3.12	103.03±23.40	3.86	109.19±24.88	4.09	127.18±36.43	4.77
	60	100	19.09±2.1	73.07±9.66	3.83	102.09±10.19	5.35	117.81±15.32	6.17	128.66±22.04	6.74
	60	200	25.07±8.25	96.18±20.39	3.84	123.43±28.74	4.92	137.97±34.90	5.5	146.53±38.71	5.84
