# Supplementary material for: Integrated Transcriptomic and Metabolomic Analysis Reveals the Mechanism of Gibberellic Acid Regulates the Growth and Flavonoid Synthesis in Phellodendron chinense Schneid Seedlings
Source: Int J Mol Sci. 2023 Nov 7;24(22):16045. doi: 10.3390/ijms242216045 (PMC10671667; doi:10.3390/ijms242216045)
Supplement: Supplementary file 1 [file ijms-24-16045-s001.zip › Table S2.xlsx]

## Sheet: Sheet1
	Table S2. Overview of the assembled transcriptome.
	Length Ranges	Transcripts	Unigenes
	200-300	52,347(11.84%)	39,874(39.26%)
	300-500	48,822(11.04%)	26,860(26.45%)
	500-1000	71,608(16.19%)	16,583(16.33%)
	1000-2000	123,675(27.97%)	9026(8.89%)
	2000+	145,775(32.96%)	9216(9.07%)
	Total Number	442227	101559
	Total Length	726711852	73924265
	N50 Length	2436	1431
	Mean Length	1643.3	727.89
