# Supplementary material for: Integrated Transcriptomic and Metabolomic Analysis Reveals the Mechanism of Gibberellic Acid Regulates the Growth and Flavonoid Synthesis in Phellodendron chinense Schneid Seedlings
Source: Int J Mol Sci. 2023 Nov 7;24(22):16045. doi: 10.3390/ijms242216045 (PMC10671667; doi:10.3390/ijms242216045)
Supplement: Supplementary file 1 [file ijms-24-16045-s001.zip › Table S3.xlsx]

## Sheet: Sheet1
		Table S3. Overview of the assembled transcriptome.
		Annotation Database	Annotated Number	300<=length<1000	length>=1000
		COG	13574	4195	5867
		GO	31747	10451	11503
		KEGG	17745	6178	6174
		KOG	25104	8328	9718
		Pfam	26407	8213	12099
		Swissprot	27444	8977	11771
		eggNOG	41511	14066	15160
		NR	47307	16814	15835
